# Supplementary material for: Molecular prevalence, genomic characterization, and zoonotic potential of novel paramyxovirus and hepacivirus in Alexandromys fortis, Republic of Korea
Source: Vet Res. 2026 May 28;57:96. doi: 10.1186/s13567-026-01777-z (PMC13220433; doi:10.1186/s13567-026-01777-z)
Supplement: Supplementary file 4 — Additional file 4. Nucleotide and amino acid similarities between Pyeongtaek Alexandromys paramyxovirus (PyAPV) phylogenetic clusters. The similarity between PyAPV clusters presented in percentage. [file 13567_2026_1777_MOESM4_ESM.xlsx]

## Sheet: Sheet1
Gene	Length (bp/aa)		Nucleotide (%)	Amino acid (%)
	PyAPV	PyAPV
	01-01, 05-01, 05-12	04-04, 09-05, 09-122
N	1,563/521	1,563/521	87.7	98.8
P	1,587/529	1,590/530	91.1	92.2
M	1,023/341	1,023/341	89.2	99.4
F	1,665/555	1,665/555	86.6	97.6
SH	321/107	321/107	85.4	97.2
TM	768/256	768/256	83.7	95.3
G	5,334/1,778	5,334/1,778	78	75.2
L	6,573/2,191	6,573/2,191	87.6	98.9
