# Supplementary material for: Molecular prevalence, genomic characterization, and zoonotic potential of novel paramyxovirus and hepacivirus in Alexandromys fortis, Republic of Korea
Source: Vet Res. 2026 May 28;57:96. doi: 10.1186/s13567-026-01777-z (PMC13220433; doi:10.1186/s13567-026-01777-z)
Supplement: Supplementary file 5 — Additional file 5. The nucleotide similarity of Pyeongtaek Alexandromys paramyxovirus (PyAPV) clusters in comparison to other Paramyxoviridae species. The similarity is in percentage (%). N, nucleocapsid protein; P, phosphoprotein; M, matrix protein; F, fusion protein; SH, small hydrophobic protein; TM, transmembrane protein; G, glycoprotein; H, hemagglutinin protein; HN, hemagglutinin-neuraminidase protein; L, large protein. *H is the attachment protein in Measles virus; **HN is the attachment protein in Mumps orthorubulavirus, Tioman virus, Avian paramyxovirus 5, and Newcastle disease virus. [file 13567_2026_1777_MOESM5_ESM.xlsx]

## Sheet: Sheet1
Genus	Species	PyAPV 01-01, 05-01, 05-12 (%)								PyAPV 04-04, 09-05, 09-122 (%)
		N	P	M	F	SH	TM	G	L	N	P	M	F	SH	TM	G	L
Jeilongvirus	Ninove microtus virus	68.5	67.7	78	73	57.6	56.3	48.1	74.4	69.1	68.6	77.6	72.2	55.8	55.9	48.3	74.1
	Pohorje myodes paramyxovirus 1	65.9	62.1	73	69.7	56.8	46.6	45.2	70.9	65.8	63	72.8	69.2	56	47	44.8	71.6
	Beilong virus	57.5	54.2	72.9	64.4	47.6	43.2	59.3	67.5	57.7	53.3	72.8	65.7	43.7	43.2	59.5	67.7
	Tailam virus	55.3	55.5	73	66	46.3	43.5	45.9	68	55.4	54.6	71.8	67.1	45	43.2	46.3	68.1
	Samak Micromys Paramyxovirus 1	56.4	52.1	73.2	63.9	45.6	40.7	40.8	68.5	57	51.8	73	63.5	47.7	39.5	40.3	68.6
	Samak Micromys Paramyxovirus 2	47.3	45.1	67.4	57.7	-	26	39.2	61.2	47.7	45.1	67	58.5	-	26.6	39.5	61.5
	Paju Apodemus paramyxovirus1	58.3	52.5	72.8	64.7	47.7	41	41.9	68.2	57.6	52.6	72.1	65.3	48	40.5	42.2	68.9
	Paju Apodemus paramyxovirus 2	48.3	45.7	67.7	58.8	-	29.4	39.3	61.2	47.3	45.2	66.9	59.8	-	29.2	38.8	60.9
	Rodent paramyxovirus	57.6	54	71.8	66.4	44.4	43.3	41.3	68.9	57	53.5	72.4	66.1	48.3	42.5	41.9	69.2
	J-virus	53.1	51.9	72.3	64.8	39.5	39.7	53.2	66.9	53	51.7	71.9	63.7	39.5	38.7	52.9	67
	Mount Mabu Lophuromys virus 1	47.1	43.8	65.9	56.7	-	29.5	39.9	61.2	47.7	43.7	65.7	56.3	-	29.7	39.2	61.1
	Mount Mabu Lophuromys virus 2	54.4	47.3	70.3	59.6	-	36.4	48.9	65.8	54.4	47.6	69.9	60	-	35.2	47.8	65.6
Henipavirus	Daeryeong virus	44.1	23.2	57.3	46.1	-	-	28.6	52.2	44	23.1	57.9	46.8	-	-	27.1	52.4
	Gamak virus	43.3	25.8	60.2	46.9	-	-	27.2	51.5	42.7	25.5	59.9	46.4	-	-	27.6	51.5
	Hendra virus	43.1	23.4	58	44.7	-	-	26.2	50.7	42.8	23.5	57.7	45	-	-	26.1	51.2
	Bat Paramyxovirus	43.4	21.3	54.6	46.2	-	-	14.1	50.2	42.6	21.3	54.1	46.8	-	-	14	50.2
Narmovirus	Mossman virus	44.6	19.2	52.5	44.8	-	-	30.3	52.4	44.9	19	52.5	44.4	-	-	30.4	52.5
Morbillivirus	Measles virus	43.7	28	51.4	43.8	-	-	28.1	51.1	42.2	27.2	51.1	42.9	-	-	27.6	50.7
Respirovirus	Sendai virus	36.3	16.5	45.9	40.5	-	-	40.6	46.4	36.2	16.7	46.1	39.9	-	-	40.1	45.8
Orthorubulavirus	Mumps orthorubulavirus	36.5	16.8	34.7	38.5	35.1	-	11.6	39.7	37.3	17.2	33.9	38	38.3	-	11.6	39.8
Pararubulavirus	Tioman virus	36.6	16.5	35.1	37.7	-	-	10.9	38.8	36.6	17.1	35.7	38	-	-	10.9	38.9
Metaavulavirus	Avian paramyxovirus 14	38.6	18.3	36.3	38.5	-	-	11.5	39.2	38.3	18.5	36.7	39.6	-	-	11.5	38.7
Orthoavulavirus	Newcastle disease virus	37.2	17.3	33.9	37.5	-	-	11.2	37.1	37.3	17.2	33.5	37.7	-	-	11.3	37
