# Supplementary material for: Molecular prevalence, genomic characterization, and zoonotic potential of novel paramyxovirus and hepacivirus in Alexandromys fortis, Republic of Korea
Source: Vet Res. 2026 May 28;57:96. doi: 10.1186/s13567-026-01777-z (PMC13220433; doi:10.1186/s13567-026-01777-z)
Supplement: Supplementary file 6 — Additional file 6. The amino acid similarity of Pyeongtaek Alexandromys paramyxovirus (PyAPV) clusters in comparison to other Paramyxoviridae species. The similarity is in percentage (%). N, nucleocapsid protein; P, phosphoprotein; M, matrix protein; F, fusion protein; SH, small hydrophobic protein; TM, transmembrane protein; G, glycoprotein; H, hemagglutinin protein; HN, hemagglutinin-neuraminidase protein; L, large protein. *H is the attachment protein in Measles virus; **HN is the attachment protein in Mumps orthorubulavirus, Tioman virus, Avian paramyxovirus 5, and Newcastle disease virus. [file 13567_2026_1777_MOESM6_ESM.xlsx]

## Sheet: Sheet1
Genus	Species	PyAPV 01-01, 05-01, 05-12 (%)								PyAPV 04-04, 09-05, 09-122 (%)
		N	P	M	F	SH	TM	G	L	N	P	M	F	SH	TM	G	L
Jeilongvirus	Ninove microtus virus	75.7	61.6	93.5	84.1	49.5	50.2	46.2	85.3	75.8	60.6	93.5	83.2	51.4	49.8	45.5	85.2
	Pohorje myodes paramyxovirus 1	67.8	55.4	80.9	77	45	32	40.8	80	67.8	55.8	81.2	76.7	47.5	33.6	39.9	80
	Beilong virus	52	45.1	85.9	73.2	32.9	32.3	55.7	75.6	52	44.8	86.2	73.3	34.2	33.1	55.8	75.8
	Tailam virus	52	44.5	84.1	72.9	32.9	28	25	75.2	52	43.9	84.4	72.3	34.2	28.3	24.9	75.1
	Samak Micromys Paramyxovirus 1	52.2	42.3	83.8	67.9	23.5	26.3	28.9	75.7	52.2	42.7	84.1	67.3	24.5	25.9	28.2	75.7
	Samak Micromys Paramyxovirus 2	41.2	30.1	75.1	54.2	-	13.5	16.1	61	41.2	29.9	75.1	54.1	-	13.8	16	61
	Paju Apodemus paramyxovirus1	53.7	42.5	80.6	72.6	27.8	29.1	31	74.8	53.7	42.2	80.6	71.8	27.8	29.1	31.1	74.9
	Paju Apodemus paramyxovirus 2	40.7	30.5	73.6	54.4	-	19.3	13.8	60.8	40.9	30.3	73.6	53.6	-	19.3	13.8	61
	Rodent paramyxovirus	52.9	42.6	82.9	74	33.8	26.6	29.8	76	52.9	41.6	82.9	73.2	35.1	27	30.5	76.2
	J-virus	44.9	37.4	79.1	69.7	18.8	24.9	30.1	72.5	44.9	37.1	79.1	69.1	20	25.3	30.1	72.6
	Mount Mabu Lophuromys virus 1	38.9	27.9	68.4	51.2	-	15.1	14.7	61.3	38.9	28.7	68.4	50.7	-	15.6	14.5	61.4
	Mount Mabu Lophuromys virus 2	48	33.2	79.1	58.2	-	21.8	19.3	68.6	47.8	33	79.1	57.7	-	22.2	19.2	68.7
Henipavirus	Daeryeong virus	32.7	13.1	55	33.8	-	-	10.5	48.2	32.7	13.1	54.7	33.4	-	-	10.5	48.2
	Gamak virus	34.3	16.5	57.2	35.4	-	-	10.3	47	34.3	17	57.2	35.2	-	-	10.4	47
	Hendra virus	31.4	15	51.2	35.4	-	-	17.9	45.7	31.3	14.8	51.2	35.4	-	-	18.1	45.8
	Bat Paramyxovirus	34	12.9	49.6	34.5	-	-	7.6	44.4	34	12.8	49.6	31.9	-	-	7.7	44.2
Narmovirus	Mossman virus	33.5	18.1	48.1	32.3	-	-	16	49.8	33.7	17.7	48.7	32.5	-	-	16.1	49.8
Morbillivirus	Measles virus	32.4	18.7	45.4	34.1	-	-	7.7	46.7	32	18.5	45.4	33.7	-	-	7.6	46.7
Respirovirus	Sendai virus	19.9	11	35.2	27.3	-	-	25.6	38.4	19.9	11.2	35.4	27.1	-	-	25.5	38.3
Orthorubulavirus	Mumps orthorubulavirus	21.8	8.3	17.3	25.1	9.9	-	22.4	28.3	21.8	8.5	17.3	25	8.6	-	22.2	28.4
Pararubulavirus	Tioman virus	23.1	8.7	19.2	24.5	-	-	17.5	27.7	22.9	8.7	19.2	24.8	-	-	17.7	27.9
Metaavulavirus	Avian paramyxovirus 14	23.7	14.2	17.9	27.9	-	-	21.2	27	23.7	14.2	17.9	28	-	-	21.7	27.2
Orthoavulavirus	Newcastle disease virus	23.1	12.6	16.5	25.5	-	-	21.2	26.1	23.1	12.2	16.8	25.4	-	-	20.7	26
