# Supplementary material for: Molecular prevalence, genomic characterization, and zoonotic potential of novel paramyxovirus and hepacivirus in Alexandromys fortis, Republic of Korea
Source: Vet Res. 2026 May 28;57:96. doi: 10.1186/s13567-026-01777-z (PMC13220433; doi:10.1186/s13567-026-01777-z)
Supplement: Supplementary file 7 — Additional file 7. The nucleotide similarity of Hepacivirus J–Alexandromys in comparison to other Flaviviridae species. The nucleotide similarity between Hepacivirus J–Alexandromys with other Flaviviridae species. [file 13567_2026_1777_MOESM7_ESM.xlsx]

## Sheet: Sheet1
Genus	Species	Polyprotein	C	E1	E2	P7	NS2	NS3	NS4A	NS4B	NS5A	NS5B
Hepacivirus	NC_038429 Hepacivirus J	68.1	71.8	74.4	69.2	71.2	63.3	74.5	67.3	71.2	57.4	72.3
	NC_038428_Hepacivirus rhabdomysis	25	35.1	25.7	13.1	10	19.5	37.6	9.4	25.8	5.1	39.8
	NC_021153_Rodent hepacivirus	25.1	25.7	29.7	11.8	4.4	19.8	39	17	27.4	10.9	38.8
	NC_025672_Norway rat hepacivirus 1	24.7	21.2	25.6	12	6.8	21.1	41.3	11.3	25.3	10.7	39.7
	NC_025673_Norway rat hepacivirus 2	23.9	28.3	23.2	10.6	6.7	18.9	38.9	15.2	21.2	13.5	39.2
	NC_038430_Bat hepacivirus	29	25.7	27.1	14.7	7.5	25.4	44.9	24	29.2	13.2	37.2
	NC_024889_Equine hepacivirus	27.2	29.8	26.1	12.9	0.7	20	42.5	24.5	25.4	10.7	37.9
	NC_031950_Guereza hepacivirus	23.6	29.5	24.6	12	6.4	23.2	41.1	9.4	29.2	14.3	36.9
	NC_004102_Hepatitis C virus genotype 1	27.1	23.6	18.8	13.3	5.5	21.8	42.5	28.6	28	12.6	37.6
Pegivirus	GU566735_Bat pegivirus	20	14.9	21.4	7.5	6.7	24.3	38.8	16.4	21.4	11	28
