# Supplementary material for: Molecular prevalence, genomic characterization, and zoonotic potential of novel paramyxovirus and hepacivirus in Alexandromys fortis, Republic of Korea
Source: Vet Res. 2026 May 28;57:96. doi: 10.1186/s13567-026-01777-z (PMC13220433; doi:10.1186/s13567-026-01777-z)
Supplement: Supplementary file 8 — Additional file 8. The amino acid similarity of Hepacivirus J–Alexandromys in comparison to other Flaviviridae species. The amino acid similarity between Hepacivirus J–Alexandromys with other Flaviviridae species. [file 13567_2026_1777_MOESM8_ESM.xlsx]

## Sheet: Sheet1
Genus	Species	Polyprotein	C	E1	E2	P7	NS2	NS3	NS4A	NS4B	NS5A	NS5B
Hepacivirus	NC_038429 Hepacivirus J	79.1	85.1	81.1	75.7	72.7	68.5	88.6	80.8	84.9	63.1	84.9
	NC_038428_Hepacivirus rhabdomysis	31.2	31.9	38.2	22.9	6.7	28.1	45.6	18.8	40.3	13.1	44.1
	NC_021153_Rodent hepacivirus	30.5	29.6	37.7	23.9	7.6	29.7	43.8	32.1	41.4	14.8	44.7
	NC_025672_Norway rat hepacivirus 1	32.3	27.7	38.5	23.6	8.6	28.8	47	32.7	37.6	15.8	43.7
	NC_025673_Norway rat hepacivirus 2	31.6	27	35.6	23.1	16.4	29.1	45.9	27.9	38.9	15.7	46
	NC_038430_Bat hepacivirus	39.9	31.5	41.1	26.8	8.7	37	51.5	38	38.6	17.5	43.3
	NC_024889_Equine hepacivirus	38.1	32.4	38.2	28.9	3.6	35.8	47.5	40.1	39.9	17.1	43.9
	NC_031950_Guereza hepacivirus	32.5	32	39.7	23.6	19.8	33.3	45.4	25.5	39.5	22.3	44.2
	NC_004102_Hepatitis C virus genotype 1	38	31.6	34	29.2	9	37.4	49.1	38.8	38.7	16.9	43.2
Pegivirus	GU566735_Bat pegivirus	28.6	10.5	35.4	24.8	17.8	33.9	45	21.7	37	17.9	37.1
