# Supplementary material for: Molecular prevalence, genomic characterization, and zoonotic potential of novel paramyxovirus and hepacivirus in Alexandromys fortis, Republic of Korea
Source: Vet Res. 2026 May 28;57:96. doi: 10.1186/s13567-026-01777-z (PMC13220433; doi:10.1186/s13567-026-01777-z)
Supplement: Supplementary file 9 — Additional file 9. List of GenBank accession number for viral and host sequences found in this study. List of the GenBank submissions. [file 13567_2026_1777_MOESM9_ESM.xlsx]

## Sheet: Sheet1
Accession number	Organism	Sequence type
PV395394	Pyeongtaek Alexandromys paramyxovirus 01-01	near-complete genome
PV395395	Pyeongtaek Alexandromys paramyxovirus 05-01	near-complete genome
PV395396	Pyeongtaek Alexandromys paramyxovirus 05-12	near-complete genome
PV395397	Pyeongtaek Alexandromys paramyxovirus 04-04	near-complete genome
PV395398	Pyeongtaek Alexandromys paramyxovirus 09-05	near-complete genome
PV395399	Pyeongtaek Alexandromys paramyxovirus 09-122	near-complete genome
PV387802	Hepacivirus J–Alexandromys 09-31	near-complete genome
PV387803	Hepacivirus J–Alexandromys 09-84	near-complete genome
PV387804	Hepacivirus J–Alexandromys 09-195	near-complete genome
PV387805	Hepacivirus J–Alexandromys 09-207	near-complete genome
PV420630	Pyeongtaek Alexandromys paramyxovirus L gene	partial genome
PV420631
PV420632
PV420633
PV420634
PV420635
PV420636
PV420637
PV420638
PV420639
PV420642
PV420643
PV420644
PV420645
PV420646
PV420647
PV420648
PV420649
PV420650
PV420651
PV420652
PV420653
PV420654
PV420655
PV420657
PV420658
PV420659
PV420660
PV420661
PV420662
PV420663
PV420664
PV420665
PV420666
PV420667
PV420668
PV420669
PV420670
PV420672
PV420674
PV420675
PV420676
PV420677
PV420678
PV420679
PV420680
PV420682
PV420683
PV420684
PV420685
PV420686
PV420687
PV420688
PV420689
PV420690
PV420691
PV420693
PV420694
PV420695
PV420620	Alexandromys fortis mitochondrial cytb	partial genome
PV420621
PV420622
PV420623
PV420624
PV420625
PV420626
PV420627
PV420628
PV420629
