# Supplementary material for: Molecular prevalence, genomic characterization, and zoonotic potential of novel paramyxovirus and hepacivirus in Alexandromys fortis, Republic of Korea
Source: Vet Res. 2026 May 28;57:96. doi: 10.1186/s13567-026-01777-z (PMC13220433; doi:10.1186/s13567-026-01777-z)
Supplement: Supplementary file 11 — Additional file 11. Pairwise patristic distance (PDD) of Hepacivirus J–Alexandromys. Hepatitis C virus (HCV), GB virus-B (GBV-B), equine hepacivirus (EqHV). [file 13567_2026_1777_MOESM11_ESM.xlsx]

## Sheet: Sheet1
	NS3					NS5B
	(1)	(2)	(3)	(4)	(5)	(1)	(2)	(3)	(4)	(5)
(1) Hepacivirus J–Alexandromys	-	0.106	0.561	0.566	0.555	-	0.148	0.605	0.577	0.603
(2) Hepacivirus J	0.106	-	0.565	0.573	0.565	0.148	-	0.609	0.574	0.605
(3) HCV genotype 1a H77	0.561	0.565	-	0.591	0.394	0.605	0.609	-	0.631	0.44
(4) GBV-B	0.566	0.573	0.591	-	0.566	0.577	0.574	0.631	-	0.631
(5) EHV	0.555	0.565	0.394	0.566	-	0.603	0.605	0.44	0.631	-
